# Supplementary material for: Congenital Esophageal Atresia Long-Term Follow-Up—The Pediatric Surgeon’s Duty to Focus on Quality of Life
Source: Children (Basel). 2022 Mar 1;9(3):331. doi: 10.3390/children9030331 (PMC8947008; doi:10.3390/children9030331)
Supplement: Supplementary file 1 [file children-09-00331-s001.zip]

Archive with 1 entries (1 files):
- children-1599498-supplementary.pdf
